# Supplementary material for: The Increased Risk of Joint Venture Promotes Social Cooperation
Source: PLoS One. 2013 Jun 4;8(6):e63801. doi: 10.1371/journal.pone.0063801 (PMC3672156; doi:10.1371/journal.pone.0063801)
Supplement: Text S1 — (TEX) [file pone.0063801.s001.tex]

% Template for PLoS
% Version 1.0 January 2009
%
% To compile to pdf, run:
% latex plos.template
% bibtex plos.template
% latex plos.template
% latex plos.template
% dvipdf plos.template

\documentclass[10pt]{article}

% amsmath package, useful for mathematical formulas
\usepackage{amsmath}
% amssymb package, useful for mathematical symbols
\usepackage{amssymb}

% graphicx package, useful for including eps and pdf graphics
% include graphics with the command \includegraphics
\usepackage{graphicx}

% cite package, to clean up citations in the main text. Do not remove.
\usepackage{cite}

%\usepackage{color}

% Use doublespacing - comment out for single spacing
%\usepackage{setspace}
%\doublespacing
\usepackage{color}

% Text layout
\topmargin 0.0cm
\oddsidemargin 0.5cm
\evensidemargin 0.5cm
\textwidth 16cm
\textheight 21cm

% Bold the 'Figure #' in the caption and separate it with a period
% Captions will be left justified
\usepackage[labelfont=bf,labelsep=period,justification=raggedright]{caption}

% Use the PLoS provided bibtex style
\bibliographystyle{plos2009}

% Remove brackets from numbering in List of References
\makeatletter
\renewcommand{\@biblabel}[1]{\quad#1.}
\makeatother


% Leave date blank
\date{}

\pagestyle{myheadings}
%% ** EDIT HERE **


%% ** EDIT HERE **
%% PLEASE INCLUDE ALL MACROS BELOW

%% END MACROS SECTION

\begin{document}

% Title must be 150 characters or less
\begin{flushleft}
{\Large \textbf{Text S1} }
% Insert Author names, affiliations and corresponding author email.
%\\
%Te Wu$^{1,\ast}$, Feng Fu$^{2,3,\dagger}$, Yanling Zhang$^{1,\S}$,
%Long Wang$^{1,\ddagger}$
%\\
%\bf{1} Center for Systems and Control, State Key Laboratory for
%Turbulence and Complex Systems, College of Engineering, Peking
% University, Beijing, China,
%\\
%\bf{2} Program for Evolutionary Dynamics, Harvard University,
%Cambridge, Massachusetts, United States of America
%\\
%\bf{3} Institute of Integrative Biology, ETH Zurich, Zurich 8092,
%Switzerland
%\\$\ast$ wute@pku.edu.cn
%\\$\dagger$ fengfu@fas.harvard.edu
%\\$\S$ yanlzhang@pku.edu.cn
%\\$\ddagger$ longwang@pku.edu.cn
\end{flushleft}

% Please keep the abstract between 250 and 300 words


\section*{Calculation of the payoff difference for the linearly cooperativeness-dependent risk function}
In a group composed of $k$ cooperators and $N-k$ defectors, the
payoff for a defector and a cooperator are expected to be $\pi_D(k)
=\frac{rkc}{N}\cdot\frac{k}{N}$ and $\pi_C(k)=
\frac{rkc}{N}\cdot\frac{k}{N}-c$ respectively, as the cooperator has
contributed the common resource at a personal cost $c$. The term
$\frac{rkc}{N}$ means the amount of the public good delivered to
each group member, but which just can be guaranteed with a
probability$\frac{k}{N}$. For a given individual, the probability of
finding, among other $N-1$ sampled players, $k$ cooperators is
${N-1\choose k}x^k(1-x)^{N-1-k}$, where $x$ is the cooperator
abundance in the population. Thus the average payoff for defectors
is
\begin{eqnarray}f_D(x)&=&\sum_{k=0}^{N-1}{N-1\choose
k}x^k(1-x)^{N-1-k}\cdot\pi_D(k)\nonumber\\
&=&\sum_{k=0}^{N-1}{N-1\choose
k}x^k(1-x)^{N-1-k}\cdot\frac{rkc}{N}\cdot\frac{k}{N}\nonumber\\
&=&\frac{rc}{N^2}[(N-1)x+(N-1)(N-2)x^2]\nonumber
\end{eqnarray}
That for cooperators is
\begin{eqnarray}f_C(x)&=&\sum_{k=0}^{N-1}{N-1\choose
k}x^k(1-x)^{N-1-k}\cdot\pi_C(k)\nonumber\\
&=&\sum_{k=0}^{N-1}{N-1\choose
k}x^k(1-x)^{N-1-k}\cdot[\frac{r(k+1)c}{N}\cdot\frac{k+1}{N}-c]\nonumber\\
&=&\frac{rc}{N^2}[(N-1)x+(N-1)(N-2)x^2+2(N-1)x+1]-c\nonumber
\end{eqnarray}
The payoff difference for cooperators and defectors is
\begin{eqnarray}f_C(x)-f_D(x)=\frac{rc}{N^2}[2(N-1)x+1]-c\nonumber\end{eqnarray}
Searching roots of equation $f_C(x)-f_D(x)=0$ is equivalent to
solving equation $r=\frac{N^2}{2(N-1)x+1}$. Figure 1 has displayed
$g(x)$ and $r\equiv r0$ as functions of cooperation level $x$. These
two curves invariably has and only has an unique intersection $x_0$
lying in the interval $(0, 1)$. It can easily justified this fixed
point is unstable. If initially cooperators account a fraction
larger than $x_0$, they would eventually pervade the whole
population and establish. Otherwise they would be destined to vanish
in the equilibrated state. And this conclusion still holds in finite
population only if the total population size surpasses a threshold
number.


\end{document}
