# Supplementary material for: The Increased Risk of Joint Venture Promotes Social Cooperation
Source: PLoS One. 2013 Jun 4;8(6):e63801. doi: 10.1371/journal.pone.0063801 (PMC3672156; doi:10.1371/journal.pone.0063801)
Supplement: Table S1 — (TEX) [file pone.0063801.s003.tex]

% Template for PLoS
% Version 1.0 January 2009
%
% To compile to pdf, run:
% latex plos.template
% bibtex plos.template
% latex plos.template
% latex plos.template
% dvipdf plos.template

\documentclass[10pt]{article}

% amsmath package, useful for mathematical formulas
\usepackage{amsmath}
% amssymb package, useful for mathematical symbols
\usepackage{amssymb}

% graphicx package, useful for including eps and pdf graphics
% include graphics with the command \includegraphics
\usepackage{graphicx}

% cite package, to clean up citations in the main text. Do not remove.
\usepackage{cite}

%\usepackage{color}

% Use doublespacing - comment out for single spacing
%\usepackage{setspace}
%\doublespacing
\usepackage{color}

% Text layout
\topmargin 0.0cm
\oddsidemargin 0.5cm
\evensidemargin 0.5cm
\textwidth 16cm
\textheight 21cm

% Bold the 'Figure #' in the caption and separate it with a period
% Captions will be left justified
\usepackage[labelfont=bf,labelsep=period,justification=raggedright]{caption}

% Use the PLoS provided bibtex style
\bibliographystyle{plos2009}

% Remove brackets from numbering in List of References
\makeatletter
\renewcommand{\@biblabel}[1]{\quad#1.}
\makeatother


% Leave date blank
\date{}

\pagestyle{myheadings}
%% ** EDIT HERE **


%% ** EDIT HERE **
%% PLEASE INCLUDE ALL MACROS BELOW

%% END MACROS SECTION

\begin{document}

% Title must be 150 characters or less
\begin{flushleft}
{\Large \textbf{Table S1} }
% Insert Author names, affiliations and corresponding author email.
%\\
%Te Wu$^{1,\ast}$, Feng Fu$^{2,3,\dagger}$, Yanling Zhang$^{1,\S}$,
%Long Wang$^{1,\ddagger}$
%\\
%\bf{1} Center for Systems and Control, State Key Laboratory for
%Turbulence and Complex Systems, College of Engineering, Peking
% University, Beijing, China,
%\\
%\bf{2} Program for Evolutionary Dynamics, Harvard University,
%Cambridge, Massachusetts, United States of America
%\\
%\bf{3} Institute of Integrative Biology, ETH Zurich, Zurich 8092,
%Switzerland
%\\$\ast$ wute@pku.edu.cn
%\\$\dagger$ fengfu@fas.harvard.edu
%\\$\S$ yanlzhang@pku.edu.cn
%\\$\ddagger$ longwang@pku.edu.cn
\end{flushleft}

% Please keep the abstract between 250 and 300 words
\section*{The threshold of $m$ at which the population just admits one internal fixed point.}
\begin{table}[ht]
\caption*{Table S1. The threshold of $m$ at which the population
just admits one internal fixed point.}
  \centering
  \label{table S1}
  \begin{tabular}{|c|c|c|c|c|c|c|c|c|}

  \hline
    \quad r \quad \quad &\quad\quad\mbox{3}\quad\quad&\quad\quad\mbox{4}\quad\quad&\quad\quad\mbox{5}\quad\quad&\quad\quad\mbox{6}\quad\quad&\quad\quad\mbox{7}\quad\quad&\quad\quad\mbox{8}\quad\quad&\quad\quad\mbox{9}\quad\quad&\quad\quad\mbox{10}\quad\quad\\\hline
   \small{$m_0$}&-0.3147 & -0.225 & -0.056 & 0.196&0.615&1.452&3.963&- \\\hline
  \end{tabular}
\end{table}
For the system described by the replicator equation
\begin{eqnarray}\dot{x}=x(1-x)F(x)\end{eqnarray}
its Jacobian matrix at $x=0$ is $J(x=0)=\frac{r}{N}g(1)-1<0$ for
$r<N$. Thus the fixed point $x=0$ is stable. The Jacobian matrix at
$x=1$ is $J(x=1)=1-\frac{r}{N}(N-(N-1)g(N-1))$. $J(x=1)<0$ in the
cases of $m=-0.4$ and $m=0$ but $J(x=1)>0$ for $m=10$ whenever
$r=6$. As a result, the fixed point $x=1$ is stable for the inverse
and linear patterns but unstable for the sigmoidal pattern.
Furthermore, we can use the condition $J(x=1)<0$ to judge the
stability of the trivial fixed point. If $J(x=1)<0$ does not hold,
$x=1$ is unstable. Combining that $x=0$ is always unstable, and the
property of the alternation of the fixed points, we can obtain the
threshold of $m_0$ below which the population just admit an unique
inside fixed point, while above which the population at least have
two fixed points. We enumerate corresponding $m_0$ for several $r$'s
(see Table S1).
\end{document}
